# Supplementary material for: What Drives the Choice of Local Seasonal Food? Analysis of the Importance of Different Key Motives
Source: Foods. 2021 Nov 6;10(11):2715. doi: 10.3390/foods10112715 (PMC8623070; doi:10.3390/foods10112715)
Supplement: Supplementary file 1 [file foods-10-02715-s001.zip]

Archive with 2 entries (2 files):
- S1_Factor_Loadings.pdf
- S2_SEM_Apples_Tomatoes.pdf
